# Supplementary material for: A Mousepad Triboelectric-Piezoelectric Hybrid Nanogenerator (TPHNG) for Self-Powered Computer User Behavior Monitoring Sensors and Biomechanical Energy Harvesting
Source: Polymers (Basel). 2023 May 26;15(11):2462. doi: 10.3390/polym15112462 (PMC10255169; doi:10.3390/polym15112462)
Supplement: Supplementary file 1 [file polymers-15-02462-s001.zip]

Archive with 3 entries (3 files):
- supporting information.pdf
- Video S1.mp4
- Video S2.mp4
